# Supplementary material for: The Therapeutic Potential of ADSC-Secreted LEFTY2 in Treating Alzheimer’s Disease
Source: Int J Mol Sci. 2025 Apr 4;26(7):3382. doi: 10.3390/ijms26073382 (PMC11990000; doi:10.3390/ijms26073382)
Supplement: Supplementary file 1 [file ijms-26-03382-s001.zip]

Archive with 1 entries (1 files):
- ijms-3528077-supplementary.pdf
